# Supplementary material for: Hierarchy hurts: a comparative cross-sectional analysis of empathy and its determinants in medical, midwifery, and nursing students
Source: BMC Med Educ. 2025 Jul 18;25:1076. doi: 10.1186/s12909-025-07683-w (PMC12273016; doi:10.1186/s12909-025-07683-w)
Supplement: Supplementary file 2 — Supplementary Material 2 [file 12909_2025_7683_MOESM2_ESM.xlsx]

## Sheet: Appendix_2
Appendix 2: Demographic characteristics of the study population by study program (2/2)
		Medicine		MSc Midwifery		BSc Nursing		MSc HNS
		N=173		N=35		N=24		N=20
		n	%	n	%	n	%	n	%
Siblings	Yes	144	83.2%	31	88.6%	19	79.2%	19	0.95
	No	28	16.2%	3	8.6%	5	20.8%	1	0.05
	Missing	1	0.6%	1	2.9%	-	-	-	-
Position in order of siblings	Oldest	63	36.4%	18	51.4%	11	45.8%	9	0.45
	Middle	20	11.6%	3	8.6%	3	12.5%	5	0.25
	Youngest	60	34.7%	10	28.6%	5	20.8%	5	0.25
	Missing	1	0.6%	-	-	-	-	-	-
Children	0	165	95.4%	28	0.8	21	87.5%	15	0.75
	1	4	2.3%	4	11.4%	2	8.3%	3	0.15
	2	3	1.7%	1	2.9%	1	4.2%	2	0.1
	3	1	0.6%	-	-	-	-	-	-
	Missing	-	-	2	5.7%	-	-	-	-
Relationship status	Single	76	43.9%	13	37.2%	11	45.8%	3	15%
	Relationship	90	52%	20	57.1%	11	45.8%	11	55%
	Married	5	2.9%	1	2.9%	2	8.3%	5	25%
	Divorced	1	0.6%	-	-	-	-	1	5%
	Missing	1	0.6%	1	2.9%	-	-	-	-
Grades	Median, range	2.75	1 – 4	2	1.15 – 2.6	2.05	1.3 – 3	1.5	1.1 – 2
	Missing	13	7.5%	1	2.9%	4	16.7%	-	-
Mother is a doctor	Yes	22	12.7%	-	-	1	4.2%	-	-
	No	151	87.3%	35	100%	23	95.8%	20	100%
Father is a doctor	Yes	22	12.7%	2	5.7%	1	4.2%	-	-
	No	151	87.3%	33	94.3%	23	95.8%	20	100%
Side job	No side job	76	43.9%	-a	-a	-a	-a	-a	-a
	< 5 hrs/week	15	8.7%	-a	-a	-a	-a	-a	-a
	5 – 10 hrs/week	62	35.8%	-a	-a	-a	-a	-a	-a
	11 – 20 hrs/week	13	7.5%	-a	-a	-a	-a	-a	-a
	21 – 30 hrs/week	4	2.3%	-a	-a	-a	-a	-a	-a
	Job missing hrs	3	1.7%	-a	-a	-a	-a	-a	-a
	Missing	2	1.2%	-a	-a	-a	-a	-a	-a
Income	< 520 €	13	7.5%	-a	-a	-a	-a	-a	-a
	520 – 1000 €	96	55.5%	-a	-a	-a	-a	-a	-a
	1001 – 1600 €	49	28.3%	-a	-a	-a	-a	-a	-a
	1601 – 2000 €	6	3.5%	-a	-a	-a	-a	-a	-a
	> 2000 €	5	2.9%	-a	-a	-a	-a	-a	-a
	Missing	4	2.3%	-a	-a	-a	-a	-a	-a
Personal experience with illness	No	3	1.7%	-	-	1	4.2%	-	-
	Yes	167	96.6%	34	97.1%	23	95.8%	18	1
	Missing	3	1.7%	1	2.9%	-	-	-	-
Relative with illness	Yes	98	56.7%	18	51.4%	17	70.8%	13	0.65
	No	72	41.6%	16	45.7%	7	29.2%	7	0.35
	Missing	3	1.7%	1	2.9%	-		-	-
Place of origin	Former FRG	57	32.9%	5	14.2%	1	4.2%	9	0.45
	Former GDR	111	64.2%	29	82.9%	22	91.6%	11	0.55
	Abroad	4	2.3%	-		1	4.2%	-	-
	Missing	1	0.6%	1	2.9%	-	-	-	-
Abbreviations. MSc HNS = MSc Health and Nursing Sciences, FRG = Federal Republic of Germany, GDR = German Democratic Republic
a) BSc nursing, BSc midwifery, and MSc health and nursing sciences students are engaged in dual or part time studies (partially paid). Therefore, their income and side job data were excluded due to inconsistencies in reporting

## Sheet: Appendix_3
Appendix 3: Personality traits of study population by study program
		Medicine			BSc Midwifery			BSc Nursing			MSc Health and Nursing Sciences
		N=173			N=35			N=24			N=20
	range	mean	95%-CI	SD	mean	95%-CI	SD	mean	95%-CI	SD	mean	95%-CI	SD
Extraversion	0 – 4	2.36	2.27; 2.45	0.61	2.43	2.25; 2.61	0.52	2.23	2.00; 2.46	0.54	2.33	2.00; 2.65	0.69
Agreeableness	0 – 4	2.98	2.88; 3.08	0.67	3.33	3.16; 3.50	0.49	3.10	2.88; 3.31	0.51	3.19	2.99; 3.39	0.42
Conscientiousness	0 – 4	3.05	2.97; 3.13	0.55	3.24	3.09; 3.39	0.43	2.95	2.69; 3.22	0.63	3.05	2.85; 3.25	0.43
Neuroticism	0 – 4	1.68	1.56; 1.81	0.84	1.62	1.34; 1.89	0.80	1.81	1.43; 2.19	0.63	1.62	1.25; 2.00	0.80
Openness	0 – 4	2.79	2.68; 2.90	0.73	2.30	2.02; 2.58	0.82	2.51	2.17; 2.86	0.90	2.77	2.47; 3.07	0.64
NPI-15	0 – 15	3.78	3.31; 4.25	3.14	2.94	2.03; 3.86	2.67	3.38	2.51; 4.25	2.06	3.20	2.03; 4.37	2.50
Abbreviations. NPI-15 = Narcissitic Personality Inventory

## Sheet: Appendix_4
Appendix 4: Multiple linear regression models for the subscales of empathy (JSE-HPS)
	Compassionate Care			Perspective Taking			Walking Patients' Shoes
	Coefficient	SE	95% CI	Coefficient	SE	95% CI	Coefficient	SE	95% CI
Age [years]	-0.10	0.10	-0.31; 0.10	-0.17	0.11	-0.39; 0.05	-0.01	0.05	-0.11; 0.08
Agreeableness	2.69	0.60	1.51; 3.86	2.59	0.64	1.34; 3.84	0.73	0.28	0.19; 1.27
Conscientiousness	0.84	0.65	-0.44; 2.11	1.41	0.69	-0.04; 2.77	0.05	0.30	-0.64; 0.54
Extraversion	-0.76	0.60	-1.93; 0.42	-0.96	0.64	-0.29; 2.22	0.06	0.28	-0.48; 0.61
Having Faith	0.87	0.66	-0.43; 2.17	-0.07	0.71	-1.46; 1.32	0.08	0.31	-0.52; 0.68
Having children	1.79	1.35	-0.86; 4.44	3.69	1.44	0.86; 6.52	-0.46	0.62	-1.68; 0.77
MSc HNS studies	1.74	1.75	-1.64; 5.13	0.03	1.83	-3.58; 3.64	-1.11	0.79	-2.67; 0.46
SDO	-0.23	0.13	-0.49; 0.03	-0.35	0.14	-0.63; 0.07	-0.05	0.06	-0.17; 0.07
Male gender	-1.10	0.85	-2.77; 0.58	1.37	0.91	-0.42; 3.16	-0.69	0.39	-1.46; 0.09
McArthur	0.22	0.19	-0.16; 0.60	0.12	0.20	-0.28; 0.52	-0.01	0.09	-0.19; 0.16
Medical studies	4.76	1.08	2.62; 6.90	0.47	1.16	-1.81; 2.75	-0.44	0.50	-1.42; 0.55
BSc Midwifery studies	3.26	1.31	0.67; 5.84	2.69	1.40	-0.07; 5.45	-0.69	0.61	-1.88; 0.51
Neuroticism	0.40	0.42	-0.43; 1.24	1.24	0.45	0.34; 2.13	-0.42	0.20	-0.81; 0.03
Non-medical training	-4.82	1.97	-8.70; -0.94	-2.47	2.10	-6.61; 1.67	-2.57	0.91	-4.36; -0.77
No training	-1.20	1.16	-3.49; 1.09	-1.35	1.24	-3.79; 1.10	-1.09	0.54	-2.15; -0.03
NPI	0.20	0.13	-0.05; 0.45	0.09	0.14	-0.18; 0.36	0.02	0.06	-0.09; 0.14
Openness	1.66	0.43	0.81; 2.50	1.42	0.46	0.52; 2.31	-0.20	0.20	-0.79; -0.01
Multiple R-squared	0.32			0.28			0.15
Adjusted R-squared	0.27			0.23			0.09
F-statistic	6.17 on 17 and 226 DF			5.23 on 17 and 226 DF			2.37 on 17 and 226 DF
p-value	9.84e-12			1.09e-09			0.002
Abbreviations. MSc HNS = MSc Health and Nursing Sciences, SDO = Social Dominance Orientation, NPI = Narcissistic Personality Index
